# Supplementary material for: Silencing of the 20S proteasomal subunit-α6 triggers full oogenesis arrest and increased mRNA levels of the selective autophagy adaptor protein p62/SQSTM1 in the ovary of the vector Rhodnius prolixus
Source: PLoS Negl Trop Dis. 2023 Jun 2;17(6):e0011380. doi: 10.1371/journal.pntd.0011380 (PMC10266689; doi:10.1371/journal.pntd.0011380)
Supplement: S2 Table — (XLSX) [file pntd.0011380.s004.xlsx]

## Sheet: Página1
	GeneID - Ensembl Metazoa	Tree Representation	GeneID - Ensembl Metazoa	Tree Representation
	AAEL002401	Aedes aegypti 002401	L798_07945	Zootermopsis nevadensis 07945
	AAEL003431	Aedes aegypti 003431	L798_09074	Zootermopsis nevadensis 09074
	AAEL003871	Aedes aegypti 003871	L798_09210	Zootermopsis nevadensis 09210
	AAEL004308	Aedes aegypti 004308	L798_10764	Zootermopsis nevadensis 10764
	AAEL005830	Aedes aegypti 005830	L798_13716	Zootermopsis nevadensis 13716
	AAEL006061	Aedes aegypti 006061	L798_15748	Zootermopsis nevadensis 15748
	AAEL006174	Aedes aegypti 006174	LOC100159650	Acyrthosiphon pisum 100159650
	AAEL006441	Aedes aegypti 006441	LOC100159967	Acyrthosiphon pisum 100159967
	AAEL007049	Aedes aegypti 007049	LOC100160887	Acyrthosiphon pisum 100160887
	AAEL008770	Aedes aegypti 008770	LOC100161019	Acyrthosiphon pisum 100161019
	AAEL009898	Aedes aegypti 009898	LOC100161215	Acyrthosiphon pisum 100161215
	AAEL010087	Aedes aegypti 010087	LOC100161358	Acyrthosiphon pisum 100161358
	AAEL013236	Aedes aegypti 013236	LOC100161500	Acyrthosiphon pisum 100161500
	AAEL015007	Aedes aegypti 015007	LOC100162255	Acyrthosiphon pisum 100162255
	APZ42_013012	Daphnia magna 013012	LOC100164683	Acyrthosiphon pisum 100164683
	APZ42_015341	Daphnia magna 015341	LOC100165492	Acyrthosiphon pisum 100165492
	APZ42_016295	Daphnia magna 016295	LOC100165821	Acyrthosiphon pisum 100165821
	APZ42_017923	Daphnia magna 017923	LOC100166079	Acyrthosiphon pisum 100166079
	APZ42_019567	Daphnia magna 019567	LOC100166222	Acyrthosiphon pisum 100166222
	APZ42_021386	Daphnia magna 021386	LOC100166672	Acyrthosiphon pisum 100166672
	APZ42_021635	Daphnia magna 021635	LOC100168320	Acyrthosiphon pisum 100168320
	APZ42_022784	Daphnia magna 022784	LOC100168731	Acyrthosiphon pisum 100168731
	APZ42_025595	Daphnia magna 025595	LOC100169023	Acyrthosiphon pisum 100169023
	APZ42_026380	Daphnia magna 026380	LOC100578243	Apis mellifera 100578243
	APZ42_028630	Daphnia magna 028630	LOC106660908	Cimex lectularius 106660908
	APZ42_028981	Daphnia magna 028981	LOC106661560	Cimex lectularius 106661560
	APZ42_029320	Daphnia magna 029320	LOC106661852	Cimex lectularius 106661852
	APZ42_033484	Daphnia magna 033484	LOC106662916	Cimex lectularius 106662916
	ENSASIAIIG001050	Bemisia tabaci 001050	LOC106663079	Cimex lectularius 106663079
	ENSASIAIIG001927|ENSASIAIIT003948.1	Bemisia tabaci 001927.1	LOC106663111	Cimex lectularius 106663111
	ENSASIAIIG001927|ENSASIAIIT003953.1	Bemisia tabaci 001927.2	LOC106663158	Cimex lectularius 106663158
	ENSASIAIIG002428|ENSASIAIIT005016.1	Bemisia tabaci 002428.1	LOC106665632	Cimex lectularius 106665632
	ENSASIAIIG002428|ENSASIAIIT005033.1	Bemisia tabaci 002428.2	LOC106665859	Cimex lectularius 106665859
	ENSASIAIIG003523	Bemisia tabaci 003523	LOC106666801	Cimex lectularius 106666801
	ENSASIAIIG003630	Bemisia tabaci 003630	LOC106667436	Cimex lectularius 106667436
	ENSASIAIIG004200|ENSASIAIIT008837.1	Bemisia tabaci 004200.1	LOC106667589	Cimex lectularius 106667589
	ENSASIAIIG004200|ENSASIAIIT008841.1	Bemisia tabaci 004200.2	LOC106670460	Cimex lectularius 106670460
	ENSASIAIIG006226|ENSASIAIIT013066.1	Bemisia tabaci 006226.1	LOC106673877	Cimex lectularius 106673877
	ENSASIAIIG006226|ENSASIAIIT013074.1	Bemisia tabaci 006226.2	LOC113218560	Apis mellifera 113218560
	ENSASIAIIG006581|ENSASIAIIT013828.1	Bemisia tabaci 006581.1	LOC113218757	Apis mellifera 113218757
	ENSASIAIIG006581|ENSASIAIIT013840.1	Bemisia tabaci 006581.2	LOC115032977	Acyrthosiphon pisum 115032977
	ENSASIAIIG007087|ENSASIAIIT014804.1	Bemisia tabaci 007087.1	LOC408353	Apis mellifera 408353
	ENSASIAIIG007087|ENSASIAIIT014817.1	Bemisia tabaci 007087.2	LOC408986	Apis mellifera 408986
	ENSASIAIIG008368|ENSASIAIIT017389.1	Bemisia tabaci 008368.1	LOC409802	Apis mellifera 409802
	ENSASIAIIG008368|ENSASIAIIT017407.1	Bemisia tabaci 008368.2	LOC409831	Apis mellifera 409831
	ENSASIAIIG008368|ENSASIAIIT017426.1	Bemisia tabaci 008368.3	LOC409978	Apis mellifera 409978
	ENSASIAIIG009303	Bemisia tabaci 009303	LOC410095	Apis mellifera 410095
	ENSASIAIIG010047|ENSASIAIIT020925.1	Bemisia tabaci 010047.1	LOC411206	Apis mellifera 411206
	ENSASIAIIG010047|ENSASIAIIT020933.1	Bemisia tabaci 010047.2	LOC411520	Apis mellifera 411520
	ENSASIAIIG012473	Bemisia tabaci 012473	LOC411695	Apis mellifera 411695
	ENSASIAIIG013085	Bemisia tabaci 013085	LOC551956	Apis mellifera 551956
	FBgn0002284	Drosophila melanogaster 0002284	LOC552579	Apis mellifera 552579
	FBgn0004066	Drosophila melanogaster 0004066	LOC552654	Apis mellifera 552654
	FBgn0010590	Drosophila melanogaster 0010590	PHUM005720	Pediculus humanus 005720
	FBgn0016697	Drosophila melanogaster 0016697	PHUM066580	Pediculus humanus 066580
	FBgn0017556	Drosophila melanogaster 0017556	PHUM116710	Pediculus humanus 116710
	FBgn0023174	Drosophila melanogaster 0023174	PHUM245170	Pediculus humanus 245170
	FBgn0023175	Drosophila melanogaster 0023175	PHUM249100	Pediculus humanus 249100
	FBgn0026380	Drosophila melanogaster 0026380	PHUM289640	Pediculus humanus 289640
	FBgn0029134	Drosophila melanogaster 0029134	PHUM297870	Pediculus humanus 297870
	FBgn0029812	Drosophila melanogaster 0029812	PHUM354380	Pediculus humanus 354380
	FBgn0031442	Drosophila melanogaster 0031442	PHUM361340	Pediculus humanus 361340
	FBgn0031443	Drosophila melanogaster 0031443	PHUM457160	Pediculus humanus 457160
	FBgn0032492	Drosophila melanogaster 0032492	PHUM463820	Pediculus humanus 463820
	FBgn0032596	Drosophila melanogaster 0032596	PHUM463910	Pediculus humanus 463910
	FBgn0034842	Drosophila melanogaster 0034842	PHUM477830	Pediculus humanus 477830
	FBgn0037296	Drosophila melanogaster 0037296	PHUM581920	Pediculus humanus 581920
	FBgn0040063	Drosophila melanogaster 0040063	PHUM603940	Pediculus humanus 603940
	FBgn0050382	Drosophila melanogaster 0050382	RPRC001372	Rhodnius prolixus 001372
	FBgn0051742	Drosophila melanogaster 0051742	RPRC002884	Rhodnius prolixus 002884
	FBgn0086134	Drosophila melanogaster 0086134	RPRC003478	Rhodnius prolixus 003478
	FBgn0250746	Drosophila melanogaster 0250746	RPRC003608	Rhodnius prolixus 003608
	FBgn0250843	Drosophila melanogaster 0250843	RPRC005067	Rhodnius prolixus 005067
	FBgn0261394	Drosophila melanogaster 0261394	RPRC006554	Rhodnius prolixus 006554
	FBgn0261395	Drosophila melanogaster 0261395	RPRC006558	Rhodnius prolixus 006558
	FBgn0265606	Drosophila melanogaster 0265606	RPRC006893	Rhodnius prolixus 006893
	GeneID_100145823	Acyrthosiphon pisum 100145823	RPRC007007	Rhodnius prolixus 007007
	GeneID_100163175	Acyrthosiphon pisum 100163175	RPRC007074	Rhodnius prolixus 007074
	GeneID_100164317	Acyrthosiphon pisum 100164317	RPRC007220	Rhodnius prolixus 007220
	HMEL002895	Heliconius melpomene 002895	RPRC008753	Rhodnius prolixus 008753
	HMEL004571	Heliconius melpomene 004571	RPRC009301	Rhodnius prolixus 009301
	HMEL005309	Heliconius melpomene 005309	RPRC009302	Rhodnius prolixus 009302
	HMEL006406	Heliconius melpomene 006406	RPRC013990	Rhodnius prolixus 013990
	HMEL007874	Heliconius melpomene 007874	RPRC014045	Rhodnius prolixus 014045
	HMEL009182	Heliconius melpomene 009182	RPRC014173	Rhodnius prolixus 014173
	HMEL011143	Heliconius melpomene 011143	TC000069	Tribolium castaneum 000069
	HMEL011245	Heliconius melpomene 011245	TC000258	Tribolium castaneum 000258
	HMEL011848	Heliconius melpomene 011848	TC000614	Tribolium castaneum 000614
	HMEL012380	Heliconius melpomene 012380	TC004868	Tribolium castaneum 004868
	HMEL013910	Heliconius melpomene 013910	TC008015	Tribolium castaneum 008015
	HMEL014447	Heliconius melpomene 014447	TC008617	Tribolium castaneum 008617
	HMEL015210	Heliconius melpomene 015210	TC008665	Tribolium castaneum 008665
	HMEL016833	Heliconius melpomene 016833	TC008671|TC008671_001	Tribolium castaneum 008671.1
	HMEL017220	Heliconius melpomene 017220	TC008671|TC008671_002	Tribolium castaneum 008671.2
	L798_02029	Zootermopsis nevadensis 02029	TC008727	Tribolium castaneum 008727
	L798_02284	Zootermopsis nevadensis 02284	TC009049	Tribolium castaneum 009049
	L798_02357	Zootermopsis nevadensis 02357	TC010442	Tribolium castaneum 010442
	L798_03498	Zootermopsis nevadensis 03498	TC014574	Tribolium castaneum 014574
	L798_03657	Zootermopsis nevadensis 03657	TC015205	Tribolium castaneum 015205
	L798_05498	Zootermopsis nevadensis 05498	TC030625	Tribolium castaneum 030625
	L798_06098	Zootermopsis nevadensis 06098	TC031599	Tribolium castaneum 031599
	L798_07023	Zootermopsis nevadensis 07023
